# Supplementary material for: Patients with Bacterial Sepsis Are Heterogeneous with Regard to Their Systemic Lipidomic Profiles
Source: Metabolites. 2022 Dec 29;13(1):52. doi: 10.3390/metabo13010052 (PMC9864715; doi:10.3390/metabo13010052)
Supplement: Supplementary file 1 [file metabolites-13-00052-s001.zip]

Archive with 1 entries (1 files):
- metabolites-2063526-supplementary.pdf
